# Supplementary material for: Effectiveness of Platform-Based Robot-Assisted Rehabilitation for Musculoskeletal or Neurologic Injuries: A Systematic Review
Source: Bioengineering (Basel). 2022 Mar 22;9(4):129. doi: 10.3390/bioengineering9040129 (PMC9029074; doi:10.3390/bioengineering9040129)
Supplement: Supplementary file 1 [file bioengineering-09-00129-s001.zip]

Archive with 1 entries (1 files):
- bioengineering-1634682-supplementary.pdf
